# Supplementary material for: Three new “caecate” earthworm species from Sulawesi, Indonesia (Oligochaeta, Megascolecidae)
Source: Zookeys. 2018 Dec 11;(805):1–14. doi: 10.3897/zookeys.805.24834 (PMC6299058; doi:10.3897/zookeys.805.24834)
Supplement: XML Treatment for Pithemera [file zookeys.805.24834-treatment1.xml]

<!DOCTYPE tp:taxon-treatment
  PUBLIC "-//TaxonX//DTD Taxonomic Treatment Publishing DTD v0 20100105//EN" "tax-treatment-NSO.dtd">
<tp:taxon-treatment xmlns:tp="http://www.plazi.org/taxpub"><tp:treatment-meta><kwd-group><label>Taxon classification</label><kwd><named-content xmlns:xlink="http://www.w3.org/1999/xlink" content-type="kingdom">Animalia</named-content></kwd><kwd><named-content xmlns:xlink="http://www.w3.org/1999/xlink" content-type="order">Haplotaxida</named-content></kwd><kwd><named-content xmlns:xlink="http://www.w3.org/1999/xlink" content-type="family">Megascolecidae</named-content></kwd></kwd-group><mixed-citation publication-type="journal"><person-group><name><surname>Fahri</surname><given-names>Fahri</given-names></name><name><surname>Amaliah</surname><given-names>Rizki</given-names></name><name><surname>Suryobroto</surname><given-names>Bambang</given-names></name><name><surname>Atmowidi</surname><given-names>Tri</given-names></name><name><surname>Anh D. Nguyen</surname><given-names/></name></person-group><article-title>Three new “caecate” earthworm species from Sulawesi, Indonesia (<tp:taxon-name><tp:taxon-name-part taxon-name-part-type="subclass">Oligochaeta</tp:taxon-name-part></tp:taxon-name>, <tp:taxon-name><tp:taxon-name-part taxon-name-part-type="family">Megascolecidae</tp:taxon-name-part></tp:taxon-name>)</article-title><source>Zookeys</source><day>11</day><month>12</month><year>2018</year><volume>2018</volume><issue>805</issue><fpage>1</fpage><lpage>14</lpage><pub-id pub-id-type="doi">10.3897/zookeys.805.24834</pub-id></mixed-citation></tp:treatment-meta><tp:nomenclature><label>Genus</label><tp:taxon-name>
              <tp:taxon-name-part taxon-name-part-type="genus" reg="Pithemera">Pithemera</tp:taxon-name-part>
            </tp:taxon-name><tp:taxon-authority>Sims &amp; Easton, 1972: 202</tp:taxon-authority></tp:nomenclature><tp:treatment-sec sec-type="type species" id="SECID0EDKAC"><title>Type species.</title><p><italic><tp:taxon-name><tp:taxon-name-part taxon-name-part-type="genus" reg="Perichaeta">Perichaeta</tp:taxon-name-part><tp:taxon-name-part taxon-name-part-type="species" reg="bicincta">bicincta</tp:taxon-name-part></tp:taxon-name></italic> Perrier, 1875, by original designation.</p></tp:treatment-sec><tp:treatment-sec sec-type="remarks" id="SECID0EUKAC"><title>Remarks.</title><p><italic><tp:taxon-name><tp:taxon-name-part taxon-name-part-type="genus" reg="Pithemera">Pithemera</tp:taxon-name-part></tp:taxon-name></italic> members are easily recognized by the origin of intestinal caeca at xxii. Sims &amp; Easton (1972) divided <italic><tp:taxon-name><tp:taxon-name-part taxon-name-part-type="genus" reg="Pithemera">Pithemera</tp:taxon-name-part></tp:taxon-name></italic> into three groups: <italic><tp:taxon-name><tp:taxon-name-part taxon-name-part-type="genus" reg="Pithemera">P.</tp:taxon-name-part><tp:taxon-name-part taxon-name-part-type="species" reg="sedgwicki">sedgwicki</tp:taxon-name-part></tp:taxon-name></italic> group with intestinal caeca characters being single in mid-ventral, <italic><tp:taxon-name><tp:taxon-name-part taxon-name-part-type="genus" reg="Perichaeta">P.</tp:taxon-name-part><tp:taxon-name-part taxon-name-part-type="species" reg="bicincta">bicincta</tp:taxon-name-part></tp:taxon-name></italic> group with intestinal caeca being paired laterally and first spermathecal pores in 4/5, and <italic><tp:taxon-name><tp:taxon-name-part taxon-name-part-type="genus" reg="Pithemera">P.</tp:taxon-name-part><tp:taxon-name-part taxon-name-part-type="species" reg="pacifica">pacifica</tp:taxon-name-part></tp:taxon-name></italic> group with intestinal caeca being paired laterally, first spermathecal pores in 5/6 and four thecal segments. Currently, the genus consists of 26 nominal species distributed mainly in New Guinea, and the Philippines (<ext-link xmlns:xlink="http://www.w3.org/1999/xlink" xlink:type="simple" ext-link-type="uri" xlink:href="http://taxo.drilobase.org">http://taxo.drilobase.org</ext-link>).</p><!--PageBreak--></tp:treatment-sec></tp:taxon-treatment>
