# Supplementary material for: Three new “caecate” earthworm species from Sulawesi, Indonesia (Oligochaeta, Megascolecidae)
Source: Zookeys. 2018 Dec 11;(805):1–14. doi: 10.3897/zookeys.805.24834 (PMC6299058; doi:10.3897/zookeys.805.24834)
Supplement: XML Treatment for Pithemera suwastikai [file zookeys.805.24834-treatment2.xml]

<!DOCTYPE tp:taxon-treatment
  PUBLIC "-//TaxonX//DTD Taxonomic Treatment Publishing DTD v0 20100105//EN" "tax-treatment-NSO.dtd">
<tp:taxon-treatment xmlns:tp="http://www.plazi.org/taxpub"><tp:treatment-meta><kwd-group><label>Taxon classification</label><kwd><named-content xmlns:xlink="http://www.w3.org/1999/xlink" content-type="kingdom">Animalia</named-content></kwd><kwd><named-content xmlns:xlink="http://www.w3.org/1999/xlink" content-type="order">Haplotaxida</named-content></kwd><kwd><named-content xmlns:xlink="http://www.w3.org/1999/xlink" content-type="family">Megascolecidae</named-content></kwd></kwd-group><mixed-citation publication-type="journal"><person-group><name><surname>Fahri</surname><given-names>Fahri</given-names></name><name><surname>Amaliah</surname><given-names>Rizki</given-names></name><name><surname>Suryobroto</surname><given-names>Bambang</given-names></name><name><surname>Atmowidi</surname><given-names>Tri</given-names></name><name><surname>Anh D. Nguyen</surname><given-names/></name></person-group><article-title>Three new “caecate” earthworm species from Sulawesi, Indonesia (<tp:taxon-name><tp:taxon-name-part taxon-name-part-type="subclass">Oligochaeta</tp:taxon-name-part></tp:taxon-name>, <tp:taxon-name><tp:taxon-name-part taxon-name-part-type="family">Megascolecidae</tp:taxon-name-part></tp:taxon-name>)</article-title><source>Zookeys</source><day>11</day><month>12</month><year>2018</year><volume>2018</volume><issue>805</issue><fpage>1</fpage><lpage>14</lpage><pub-id pub-id-type="doi">10.3897/zookeys.805.24834</pub-id></mixed-citation></tp:treatment-meta><tp:nomenclature><tp:taxon-name>
              <tp:taxon-name-part taxon-name-part-type="genus" reg="Pithemera">Pithemera</tp:taxon-name-part>
              <tp:taxon-name-part taxon-name-part-type="species" reg="suwastikai">suwastikai</tp:taxon-name-part>
              <object-id xmlns:xlink="http://www.w3.org/1999/xlink" content-type="zoobank" xlink:type="simple">http://zoobank.org/BBC7F172-0AA8-4468-9715-41ECF5A1B2A7</object-id>
            </tp:taxon-name><tp:taxon-authority>Fahri, Amaliah &amp; Atmowidi</tp:taxon-authority><tp:taxon-status xmlns:xlink="http://www.w3.org/1999/xlink" xlink:type="simple">sp. n.</tp:taxon-status><xref ref-type="fig" rid="F2">Fig. 2</xref></tp:nomenclature><tp:treatment-sec sec-type="material" id="SECID0E3NAC"><title>Material examined.</title><p><bold>Holotype</bold>. 1 mature (<named-content xmlns:xlink="http://www.w3.org/1999/xlink" content-type="dwc:institutional_code" xlink:type="simple">MZB</named-content> Oli. 062), yards (<named-content xmlns:xlink="http://www.w3.org/1999/xlink" content-type="dwc:verbatimCoordinates" xlink:type="simple"><named-content content-type="geo-json" specific-use="{&#34;type&#34;:&#34;Point&#34;,&#34;coordinates&#34;:[123.297222,-0.884722]}" id="NCID0EMOAC" xlink:type="simple">00°53'05"S, 123°17'50"E</named-content></named-content>), elevation of 5 m a.s.l., Lomba village, Banggai district, Central Sulawesi, Indonesia, 26 March 2016, coll. Mihwan Sataral, Sofyan Ladjatang, Endang Prasetyawati Wahyunigsih, and F. Fahri. <bold>Paratypes</bold>. 4 matures (<named-content xmlns:xlink="http://www.w3.org/1999/xlink" content-type="dwc:institutional_code" xlink:type="simple">MZB</named-content> Oli. 063) and 3 matures (<named-content xmlns:xlink="http://www.w3.org/1999/xlink" content-type="dwc:institutional_code" xlink:type="simple">UNTAD</named-content> Oli. 008), same data as for holotype.</p></tp:treatment-sec><tp:treatment-sec sec-type="diagnosis" id="SECID0E4OAC"><title>Diagnosis.</title><p>Medium size, length 135–165 mm, diameter 4.5–5.5 mm at x and 4.5–6.5mm at xx, segments 110–127. Prostomium epilobous. First dorsal pore in 12/13. Setae 27–38 in v, 33–49 in vii, 38–54 in viii and 64–74 in xxv, and 7–12 between male porophores in xviii. Spermathecal pores arranged in four pairs, 5/6–8/9. Male pores paired, discharging directly onto surface of xviii. Genital markings absent. Holandric. Intestinal caeca originating from xxii, paired laterally.</p></tp:treatment-sec><tp:treatment-sec sec-type="etymology" id="SECID0ECPAC"><title>Etymology.</title><p>The species is named after Dr I Nengah Suwastika, head of the Biology Department of Tadulako University for his kind support of our study on Sulawesi earthworms.</p></tp:treatment-sec><tp:treatment-sec sec-type="description" id="SECID0EHPAC"><title>Description.</title><p><italic>External characters.</italic> Body generally cylindrical. Medium size, length 135–165 mm, diameter 4.5–5.5 mm at x and 4.5–6.5mm at xx, segments 110–127. Brownish red on dorsum, dark brown around clitellum and yellowish white on ventrum, especially in living specimens (Fig. <xref ref-type="fig" rid="F2">2A</xref>). After fixation, coloration brownish red on dorsum and whitish on ventrum.</p><fig id="F2" position="float" orientation="portrait"><label>Figure 2.</label><caption><p><italic><tp:taxon-name><tp:taxon-name-part taxon-name-part-type="genus" reg="Pithemera">Pithemera</tp:taxon-name-part><tp:taxon-name-part taxon-name-part-type="species" reg="suwastikai">suwastikai</tp:taxon-name-part></tp:taxon-name></italic> sp. n., holotype. <bold>A</bold> Living specimen (dorsal view); <bold>B</bold> Spermathecal pore; <bold>C</bold> Spermathecae, right side on intrasegmental 5/6/7/8/9 (am = ampulla; dv = diverticulum); <bold>D</bold> Prostate gland; <bold>E</bold> Male pore region (mp = male pore); <bold>F</bold> Intestinal caecum. Scale bars: 50 mm (<bold>A</bold>), 1 mm (<bold>B–F</bold>).</p></caption><graphic xmlns:xlink="http://www.w3.org/1999/xlink" xlink:href="zookeys-805-001-g002.jpg" position="float" orientation="portrait" xlink:type="simple" id="oo_248376.jpg"/></fig><p>Prostomium epilobous. First dorsal pore in 12/13. Setae regularly distributed around segmental equators: 27–38 in v, 33–49 in vii (Table <xref ref-type="table" rid="T1">1</xref>), 38–54 in viii and 64–74 in xxv,7–12 between male porophores in xviii; setae distance aa=1–1.2ab, zz=1–3zy. Clitellum annular, xiv–xvi, smooth without setae and dorsal pores. Female pore single, mid-ventral in xiv.</p><table-wrap id="T1" position="float" orientation="portrait"><label>Table 1.</label><caption><p>Character comparison among species of the <italic><tp:taxon-name><tp:taxon-name-part taxon-name-part-type="genus" reg="Pithemera">Pithemera</tp:taxon-name-part><tp:taxon-name-part taxon-name-part-type="species" reg="pacifica">pacifica</tp:taxon-name-part></tp:taxon-name></italic>-group.</p></caption><table id="TID0EKNAG" rules="all"><tbody><tr><th rowspan="1" colspan="1">Character</th><th rowspan="1" colspan="1"><italic><tp:taxon-name><tp:taxon-name-part taxon-name-part-type="genus" reg="Pithemera">P.</tp:taxon-name-part><tp:taxon-name-part taxon-name-part-type="species" reg="donvictorianoi">donvictorianoi</tp:taxon-name-part></tp:taxon-name></italic> Aspe &amp; James, 2015</th><th rowspan="1" colspan="1"><italic><tp:taxon-name><tp:taxon-name-part taxon-name-part-type="genus" reg="Pithemera">P.</tp:taxon-name-part><tp:taxon-name-part taxon-name-part-type="species" reg="pacifica">pacifica</tp:taxon-name-part></tp:taxon-name></italic> (Beddard, 1899)</th><th rowspan="1" colspan="1"><italic><tp:taxon-name><tp:taxon-name-part taxon-name-part-type="genus" reg="Pithemera">P.</tp:taxon-name-part><tp:taxon-name-part taxon-name-part-type="species" reg="dahli">dahli</tp:taxon-name-part></tp:taxon-name></italic> (Ude, 1905)</th><th rowspan="1" colspan="1"><italic><tp:taxon-name><tp:taxon-name-part taxon-name-part-type="genus" reg="Pithemera">P.</tp:taxon-name-part><tp:taxon-name-part taxon-name-part-type="species" reg="suwastikai">suwastikai</tp:taxon-name-part></tp:taxon-name></italic> sp. n.</th></tr><tr><td rowspan="1" colspan="1">Length (mm)</td><td rowspan="1" colspan="1">41–58</td><td rowspan="1" colspan="1">56</td><td rowspan="1" colspan="1">70</td><td rowspan="1" colspan="1">135–165</td></tr><tr><td rowspan="1" colspan="1">Diameter (mm)</td><td rowspan="1" colspan="1">2.5–3.0</td><td rowspan="1" colspan="1">-</td><td rowspan="1" colspan="1">2.5</td><td rowspan="1" colspan="1">4.5–5.5</td></tr><tr><td rowspan="1" colspan="1">Segment number</td><td rowspan="1" colspan="1">85–100</td><td rowspan="1" colspan="1">90</td><td rowspan="1" colspan="1">120</td><td rowspan="1" colspan="1">110–127</td></tr><tr><td rowspan="1" colspan="1">Clitellum</td><td rowspan="1" colspan="1">xiv to xv</td><td rowspan="1" colspan="1">xiv–xvi/ xiv–xv*</td><td rowspan="1" colspan="1">xvi–xvi</td><td rowspan="1" colspan="1">xiv–xvi</td></tr><tr><td rowspan="1" colspan="1">Female pore</td><td rowspan="1" colspan="1">single</td><td rowspan="1" colspan="1">paired*</td><td rowspan="1" colspan="1">single</td><td rowspan="1" colspan="1">single</td></tr><tr><td rowspan="1" colspan="1">Spermathecae pore</td><td rowspan="1" colspan="1">5/6–8/9 (inconspicuous)</td><td rowspan="1" colspan="1">5/6–8/9</td><td rowspan="1" colspan="1">5/6–8/9</td><td rowspan="1" colspan="1">5/6–8/9</td></tr><tr><td rowspan="1" colspan="1">Dorsal pore</td><td rowspan="1" colspan="1">12/13</td><td rowspan="1" colspan="1">-</td><td rowspan="1" colspan="1">12/13</td><td rowspan="1" colspan="1">12/13</td></tr><tr><td rowspan="1" colspan="1">Copulatory pouches</td><td rowspan="1" colspan="1">absent</td><td rowspan="1" colspan="1">absent</td><td rowspan="1" colspan="1">absent</td><td rowspan="1" colspan="1">absent</td></tr><tr><td rowspan="1" colspan="1">Genital marking</td><td rowspan="1" colspan="1">absent</td><td rowspan="1" colspan="1">present in xii–xiii, xvii–xviii, xx–xxii</td><td rowspan="1" colspan="1">present in x, xi, xvii–xxi</td><td rowspan="1" colspan="1">absent</td></tr><tr><td rowspan="1" colspan="1">Setae on vii or viii</td><td rowspan="1" colspan="1">42–48 (vii)</td><td rowspan="1" colspan="1">47 (viii)</td><td rowspan="1" colspan="1">70 (viii)</td><td rowspan="1" colspan="1">33–49 (vii)</td></tr><tr><td rowspan="1" colspan="1">Setae bet. male pore</td><td rowspan="1" colspan="1">8</td><td rowspan="1" colspan="1">10</td><td rowspan="1" colspan="1">-</td><td rowspan="1" colspan="1">10–12</td></tr><tr><td rowspan="1" colspan="1">Septa</td><td rowspan="1" colspan="1">8/9 absent</td><td rowspan="1" colspan="1">8/9 present, thin</td><td rowspan="1" colspan="1">9/10 absent</td><td rowspan="1" colspan="1">8/9 absent</td></tr><tr><td rowspan="1" colspan="1">Intestinal caeca</td><td rowspan="1" colspan="1">xxii to xxi</td><td rowspan="1" colspan="1">-</td><td rowspan="1" colspan="1">-</td><td rowspan="1" colspan="1">simple (xxii–xx)</td></tr><tr><td rowspan="1" colspan="1">Last hearts</td><td rowspan="1" colspan="1">xiii</td><td rowspan="1" colspan="1">xii</td><td rowspan="1" colspan="1">xiii</td><td rowspan="1" colspan="1">xiii</td></tr><tr><td rowspan="1" colspan="1">Testis</td><td rowspan="1" colspan="1">holandric</td><td rowspan="1" colspan="1">metandric</td><td rowspan="1" colspan="1">metandric</td><td rowspan="1" colspan="1">holandric</td></tr><tr><td rowspan="1" colspan="1">Prostate gland</td><td rowspan="1" colspan="1">xvi to xix</td><td rowspan="1" colspan="1">xvii–xix</td><td rowspan="1" colspan="1">xvi–xxii</td><td rowspan="1" colspan="1">xvi–xx, xvii</td></tr></tbody></table><table-wrap-foot><fn><p><italic>Note</italic>: *: data from <xref ref-type="bibr" rid="B13">James et al. (2004)</xref>.</p></fn></table-wrap-foot></table-wrap><p>Spermathecal pores small, slightly rounded, lateroventrally paired in 5/6–8/9 (Fig. <xref ref-type="fig" rid="F2">2A</xref>). No genital markings in the spermathecal region (Fig. <xref ref-type="fig" rid="F2">2B</xref>).</p><p>The openings of male pores small, on the setal ring of xviii, paired and discharging directly onto surface of xviii (Fig. <xref ref-type="fig" rid="F2">2E</xref>); ventral distance between male pores approx. 0.2x body circumference. Genital markings absent in the male region.</p><p><italic>Internal characters.</italic> Septa 3/4/5/6/7/8 thick, 8/9 absent, 9/10/11/12/13 thin. Gizzard round within viii-x. Last hearts in xiii. Intestine origin at xv; caeca originating at xxii, extending anteriorly to xx, simple and paired laterally (Fig. <xref ref-type="fig" rid="F2">2F</xref>). Esophageal pouches absent. Typhlosole simple.</p><p>Four pairs of spermathecae paired in vi–ix. Ampulla round; duct enlarged, stout, approx. 1/4–1/2 as long as ampulla; no nephridia on spermathecal ducts. Diverticulum cylindrical, longer than ampulla, attached to base of ducts (Fig. <xref ref-type="fig" rid="F2">2C</xref>). No accessory glands.</p><p>Holandric. Testes sacs paired in x–xi, small, separated, ventral, yellowish. Seminal vesicles in xi–xii. Ovaries paired on xiii. Prostate gland racemose paired within xvi–xx or xvii–xx. Prostatic ducts long and U–shaped (Fig. <xref ref-type="fig" rid="F2">2D</xref>). No accessory glands.</p></tp:treatment-sec><tp:treatment-sec sec-type="habitat" id="SECID0EINAE"><title>Habitat and ecology.</title><p>Specimens were collected in yards at Lomba village, Banggai district, Central Sulawesi, Indonesia at 5 m a.s.l. The species was found in sandy soils at depths of 0–10 cm, around the roots of banana trees planted 1–2 m away from houses. No other specimens were collected despite continued collecting effort. The <!--PageBreak-->specimens were collected at an elevation of 50 meters above sea level. When collected, earthworms were moving actively on the ground.</p></tp:treatment-sec><tp:treatment-sec sec-type="remarks" id="SECID0EQNAE"><title>Remarks.</title><p>This new species belongs to the <italic><tp:taxon-name><tp:taxon-name-part taxon-name-part-type="genus" reg="Pithemera">Pithemera</tp:taxon-name-part><tp:taxon-name-part taxon-name-part-type="species" reg="pacifica">pacifica</tp:taxon-name-part></tp:taxon-name></italic> group characterized by having the first spermathecal pores in 5/6 and four thecal segments (<xref ref-type="bibr" rid="B22">Sims and Easton 1972</xref>). This group currently consists of three species, <italic><tp:taxon-name><tp:taxon-name-part taxon-name-part-type="genus" reg="Pithemera">P.</tp:taxon-name-part><tp:taxon-name-part taxon-name-part-type="species" reg="pacifica">pacifica</tp:taxon-name-part></tp:taxon-name></italic> (Beddard, 1899) from New Guinea and Samoa, <italic><tp:taxon-name><tp:taxon-name-part taxon-name-part-type="genus" reg="Pithemera">P.</tp:taxon-name-part><tp:taxon-name-part taxon-name-part-type="species" reg="dahli">dahli</tp:taxon-name-part></tp:taxon-name></italic> (Ude, 1905) from New Guinea, and <italic><tp:taxon-name><tp:taxon-name-part taxon-name-part-type="genus" reg="Pithemera">P.</tp:taxon-name-part><tp:taxon-name-part taxon-name-part-type="species" reg="donvictorianoi">donvictorianoi</tp:taxon-name-part></tp:taxon-name></italic> (Aspe &amp; James, 2015) from the Philippines. Although <italic><tp:taxon-name><tp:taxon-name-part taxon-name-part-type="genus" reg="Pithemera">Pithemera</tp:taxon-name-part><tp:taxon-name-part taxon-name-part-type="species" reg="suwastikai">suwastikai</tp:taxon-name-part></tp:taxon-name></italic> sp. n. is classified into <italic><tp:taxon-name><tp:taxon-name-part taxon-name-part-type="genus" reg="Pithemera">Pithemera</tp:taxon-name-part><tp:taxon-name-part taxon-name-part-type="species" reg="pacifica">pacifica</tp:taxon-name-part></tp:taxon-name></italic> group because of the presence of four thecal segments (5/6–8/9), the new species is totally differentiated from <italic><tp:taxon-name><tp:taxon-name-part taxon-name-part-type="genus" reg="Pithemera">P.</tp:taxon-name-part><tp:taxon-name-part taxon-name-part-type="species" reg="pacifica">pacifica</tp:taxon-name-part></tp:taxon-name></italic> (Beddard, 1899) in having larger size (length 135–165 mm vs. up to 56 mm), holandric (vs. metandric), a single female pore (vs. a pair of female pores (see <xref ref-type="bibr" rid="B13">James et al. 2004</xref>)), clitellum in xiv–xvi without setae (vs. in xiv–xv/xvi with setae), absence of genital markings (vs. presence of genital markings).</p><p>The new species has similar characters to <italic><tp:taxon-name><tp:taxon-name-part taxon-name-part-type="genus" reg="Pithemera">P.</tp:taxon-name-part><tp:taxon-name-part taxon-name-part-type="species" reg="donvictorianoi">donvictorianoi</tp:taxon-name-part></tp:taxon-name></italic> Aspe &amp; James, 2015, e.g., in the number of spermathecal pores, but different in clitellum (xiv–xvi vs. xiv–xv), setae on vii (33–49 vs. 42–48). <italic><tp:taxon-name><tp:taxon-name-part taxon-name-part-type="genus" reg="Pithemera">P.</tp:taxon-name-part><tp:taxon-name-part taxon-name-part-type="species" reg="suwastikai">suwastikai</tp:taxon-name-part></tp:taxon-name></italic> sp. n. also has different length with <italic><tp:taxon-name><tp:taxon-name-part taxon-name-part-type="genus" reg="Pithemera">P.</tp:taxon-name-part><tp:taxon-name-part taxon-name-part-type="species" reg="donvictorianoi">donvictorianoi</tp:taxon-name-part></tp:taxon-name></italic> (135–165 mm vs. 41–58 mm) and diameter (4.5–5.5 mm vs. 2.5–3.0 mm). In addition, <italic><tp:taxon-name><tp:taxon-name-part taxon-name-part-type="genus" reg="Pithemera">P.</tp:taxon-name-part><tp:taxon-name-part taxon-name-part-type="species" reg="donvictorianoi">donvictorianoi</tp:taxon-name-part></tp:taxon-name></italic> is a white worm, with small, narrow, oval spermathecal ampulla; ducts short, slender; diverticulum stalk short, attached to ducts, terminating in short ovate receptacle. In contrast, <italic><tp:taxon-name><tp:taxon-name-part taxon-name-part-type="genus" reg="Pithemera">P.</tp:taxon-name-part><tp:taxon-name-part taxon-name-part-type="species" reg="suwastikai">suwastikai</tp:taxon-name-part></tp:taxon-name></italic> sp. n. has brownish red pigment on dorsum, dark brown around clitellum and yellowish white on ventrum; ampulla rounded; ducts enlarged, approx. 1/4–1/2 as long as ampulla; diverticulum cylindrical, longer than ampulla, attached to base of ducts.</p><p>This new species is also similar to <italic><tp:taxon-name><tp:taxon-name-part taxon-name-part-type="genus" reg="Pithemera">P.</tp:taxon-name-part><tp:taxon-name-part taxon-name-part-type="species" reg="dahli">dahli</tp:taxon-name-part></tp:taxon-name></italic> (Ude, 1905) by having spermathecal pores in 5/6–8/9 and dorsal pore in 12/13. However, it differs from <italic><tp:taxon-name><tp:taxon-name-part taxon-name-part-type="genus" reg="Pithemera">P.</tp:taxon-name-part><tp:taxon-name-part taxon-name-part-type="species" reg="dahli">dahli</tp:taxon-name-part></tp:taxon-name></italic> in larger size (length: 135–165 mm vs. 70 mm; diameter 4.5–6.5 mm vs. 2.5 mm), absence of genital markings (vs. genital markings in x, xi, xvii–xxi), holandric (vs. metandric), and prostate glands in xvi–xx or xvii–xx (vs. in xvi–xxii). <italic><tp:taxon-name><tp:taxon-name-part taxon-name-part-type="genus" reg="Pithemera">P.</tp:taxon-name-part><tp:taxon-name-part taxon-name-part-type="species" reg="suwastikai">suwastikai</tp:taxon-name-part></tp:taxon-name></italic> sp. n. has also similar characters to <italic><tp:taxon-name><tp:taxon-name-part taxon-name-part-type="genus" reg="Pithemera">P.</tp:taxon-name-part><tp:taxon-name-part taxon-name-part-type="species" reg="pacifica">pacifica</tp:taxon-name-part></tp:taxon-name></italic> (Beddard, 1899) in spermathecal pores (5/6–8/9) and dorsal pore (12/13), but it is totally different in absence of genital markings (vs. present in x, xi, xvii–xxi) and holandric (vs. metandric). The comparison of the four species is presented in Table <xref ref-type="table" rid="T1">1</xref>.</p></tp:treatment-sec><ref-list><ref id="B13"><mixed-citation xmlns:xlink="http://www.w3.org/1999/xlink" xlink:type="simple"><person-group><name name-style="western"><surname>James</surname><given-names>SW</given-names></name><name name-style="western"><surname>Hong</surname><given-names>Y</given-names></name><name name-style="western"><surname>Kim</surname><given-names>TH</given-names></name></person-group> (<year>2004</year>) <article-title>New earthworms of <italic><tp:taxon-name><tp:taxon-name-part taxon-name-part-type="genus">Pheretima</tp:taxon-name-part></tp:taxon-name></italic> and <italic><tp:taxon-name><tp:taxon-name-part taxon-name-part-type="genus">Pithemera</tp:taxon-name-part></tp:taxon-name></italic> (<tp:taxon-name><tp:taxon-name-part taxon-name-part-type="subclass">Oligochaeta</tp:taxon-name-part></tp:taxon-name>: <tp:taxon-name><tp:taxon-name-part taxon-name-part-type="family">Megascolecidae</tp:taxon-name-part></tp:taxon-name>) from Mt. Arayat, Luzon Island, Philippines.</article-title><source>Revue Suisse de Zoologie</source><volume>111</volume>(<issue>1</issue>): <fpage>3</fpage>–<lpage>10</lpage>. <ext-link xlink:type="simple" ext-link-type="doi" xlink:href="10.5962/bhl.part.80221">https://doi.org/10.5962/bhl.part.80221</ext-link></mixed-citation></ref><ref id="B22"><mixed-citation xmlns:xlink="http://www.w3.org/1999/xlink" xlink:type="simple"><person-group><name name-style="western"><surname>Sims</surname><given-names>RW</given-names></name><name name-style="western"><surname>Easton</surname><given-names>EG</given-names></name></person-group> (<year>1972</year>) <article-title>A numerical revision of the earthworm genus <italic><tp:taxon-name><tp:taxon-name-part taxon-name-part-type="genus">Pheretima</tp:taxon-name-part></tp:taxon-name></italic> auct. (<tp:taxon-name><tp:taxon-name-part taxon-name-part-type="family">Megascolecidae</tp:taxon-name-part></tp:taxon-name>: <tp:taxon-name><tp:taxon-name-part taxon-name-part-type="subclass">Oligochaeta</tp:taxon-name-part></tp:taxon-name>) with the recognition of new genera and an appendix on the earthworms collected by the Royal Society North Borneo Expedition.</article-title><source>Biological Journal of the Linnean Society</source><volume>4</volume>(<issue>3</issue>): <fpage>169</fpage>–<lpage>268</lpage>. <ext-link xlink:type="simple" ext-link-type="doi" xlink:href="10.1111/j.1095-8312.1972.tb00694.x">https://doi.org/10.1111/j.1095-8312.1972.tb00694.x</ext-link></mixed-citation></ref></ref-list></tp:taxon-treatment>
