# Supplementary material for: Three new “caecate” earthworm species from Sulawesi, Indonesia (Oligochaeta, Megascolecidae)
Source: Zookeys. 2018 Dec 11;(805):1–14. doi: 10.3897/zookeys.805.24834 (PMC6299058; doi:10.3897/zookeys.805.24834)
Supplement: XML Treatment for Pithemera tadulako [file zookeys.805.24834-treatment3.xml]

<!DOCTYPE tp:taxon-treatment
  PUBLIC "-//TaxonX//DTD Taxonomic Treatment Publishing DTD v0 20100105//EN" "tax-treatment-NSO.dtd">
<tp:taxon-treatment xmlns:tp="http://www.plazi.org/taxpub"><tp:treatment-meta><kwd-group><label>Taxon classification</label><kwd><named-content xmlns:xlink="http://www.w3.org/1999/xlink" content-type="kingdom">Animalia</named-content></kwd><kwd><named-content xmlns:xlink="http://www.w3.org/1999/xlink" content-type="order">Haplotaxida</named-content></kwd><kwd><named-content xmlns:xlink="http://www.w3.org/1999/xlink" content-type="family">Megascolecidae</named-content></kwd></kwd-group><mixed-citation publication-type="journal"><person-group><name><surname>Fahri</surname><given-names>Fahri</given-names></name><name><surname>Amaliah</surname><given-names>Rizki</given-names></name><name><surname>Suryobroto</surname><given-names>Bambang</given-names></name><name><surname>Atmowidi</surname><given-names>Tri</given-names></name><name><surname>Anh D. Nguyen</surname><given-names/></name></person-group><article-title>Three new “caecate” earthworm species from Sulawesi, Indonesia (<tp:taxon-name><tp:taxon-name-part taxon-name-part-type="subclass">Oligochaeta</tp:taxon-name-part></tp:taxon-name>, <tp:taxon-name><tp:taxon-name-part taxon-name-part-type="family">Megascolecidae</tp:taxon-name-part></tp:taxon-name>)</article-title><source>Zookeys</source><day>11</day><month>12</month><year>2018</year><volume>2018</volume><issue>805</issue><fpage>1</fpage><lpage>14</lpage><pub-id pub-id-type="doi">10.3897/zookeys.805.24834</pub-id></mixed-citation></tp:treatment-meta><tp:nomenclature><tp:taxon-name>
              <tp:taxon-name-part taxon-name-part-type="genus" reg="Pithemera">Pithemera</tp:taxon-name-part>
              <tp:taxon-name-part taxon-name-part-type="species" reg="tadulako">tadulako</tp:taxon-name-part>
              <object-id xmlns:xlink="http://www.w3.org/1999/xlink" content-type="zoobank" xlink:type="simple">http://zoobank.org/AA5F18DC-2EFC-4EC8-A5A9-3C9DDD08E4CC</object-id>
            </tp:taxon-name><tp:taxon-authority>Fahri, Amaliah &amp; Atmowidi</tp:taxon-authority><tp:taxon-status xmlns:xlink="http://www.w3.org/1999/xlink" xlink:type="simple">sp. n.</tp:taxon-status><xref ref-type="fig" rid="F3">Fig. 3</xref><!--PageBreak--></tp:nomenclature><tp:treatment-sec sec-type="material" id="SECID0EAVAE"><title>Material examined.</title><p><bold>Holotype</bold>.1 mature (<named-content xmlns:xlink="http://www.w3.org/1999/xlink" content-type="dwc:institutional_code" xlink:type="simple">MZB</named-content> Oli. 064), Puncak Jiti, natural forest, Lore Lindu National Park, Sigi district, Central Sulawesi, Indonesia (<named-content xmlns:xlink="http://www.w3.org/1999/xlink" content-type="dwc:verbatimCoordinates" xlink:type="simple"><named-content content-type="geo-json" specific-use="{&#34;type&#34;:&#34;Point&#34;,&#34;coordinates&#34;:[120.035833,-1.488333]}" id="NCID0EQVAE" xlink:type="simple">01°29'18"S, 120°02'09"E</named-content></named-content>), elevation 1,370 m a.s.l., 28 May 2017, coll. Rizki Amaliah, Mus’af, Donny Aprilyanto. <bold>Paratypes</bold>. 2 matures (<named-content xmlns:xlink="http://www.w3.org/1999/xlink" content-type="dwc:institutional_code" xlink:type="simple">MZB</named-content> Oli. 065), same data as for holotype. 1 mature (<named-content xmlns:xlink="http://www.w3.org/1999/xlink" content-type="dwc:institutional_code" xlink:type="simple">UNTAD</named-content> Oli. 009), ca. 50 meters southwest of Kalimpa’a Lake (riverside entrance/inlet Kalimpa’a Lake), secondary forest, Lore Lindu National Park, Poso dis<!--PageBreak--><!--PageBreak-->trict, Central Sulawesi, Indonesia (<named-content xmlns:xlink="http://www.w3.org/1999/xlink" content-type="dwc:verbatimCoordinates" xlink:type="simple"><named-content content-type="geo-json" specific-use="{&#34;type&#34;:&#34;Point&#34;,&#34;coordinates&#34;:[120.308056,-1.325833]}" id="NCID0EHWAE" xlink:type="simple">01°19'33"S, 120°18'29"E</named-content></named-content>), elevation 1,600 m a.s.l, 26 August 2017, coll. F Fahri, Sahlan, Evans Madiyono, Sucipto Suherman. 1 mature (<bold><named-content xmlns:xlink="http://www.w3.org/1999/xlink" content-type="dwc:institutional_code" xlink:type="simple">UNTAD</named-content> Oli. 010</bold>), ca. 50 meters north of the edge of Kalimpa’a Lake, around a water reservoir, same data as for paratypes, 11 November 2017, coll. Sahlan.</p></tp:treatment-sec><tp:treatment-sec sec-type="diagnosis" id="SECID0ETWAE"><title>Diagnosis.</title><p>Large size, length 217–340 mm, diameter 13–15 mm, segments 120–123; darkish blue on dorsum, purplish brown around clitellum and yellowish white on ventrum. Prostomium epilobous. First dorsal pore in 12/13. Setae 42–56 in v, 48–65 in vii, 44–69 in viii and 55 in xxv, and no setae between male porophores in xviii. Spermathecal pores lateroventrally paired in 7/8/9. Male pores paired, discharging directly onto surface of xviii. Genital markings absent. Holandric.</p></tp:treatment-sec><tp:treatment-sec sec-type="etymology" id="SECID0EYWAE"><title>Etymology.</title><p>The species is named after the well–known Tadulako University in central Sulawesi. ‘Tadulako’ means a ‘leader’ in indigenous culture of central Sulawesi.</p></tp:treatment-sec><tp:treatment-sec sec-type="description" id="SECID0E4WAE"><title>Description.</title><p><italic>External characters.</italic> Body generally cylindrical; large size, length 217–340 mm, diameter 13–14 mm at x and 15 mm at xx, segments 120–123. Darkish blue on dorsum, purplish brown around clitellum and yellowish white on ventrum, especially for living specimens (Fig. <xref ref-type="fig" rid="F3">3A</xref>). After fixation, color grayish blue on dorsum and yellowish white on ventrum.</p><fig id="F3" position="float" orientation="portrait"><label>Figure 3.</label><caption><p><italic><tp:taxon-name><tp:taxon-name-part taxon-name-part-type="genus" reg="Pithemera">Pithemera</tp:taxon-name-part><tp:taxon-name-part taxon-name-part-type="species" reg="tadulako">tadulako</tp:taxon-name-part></tp:taxon-name></italic> sp. n., holotype. <bold>A</bold> Living specimen (lateral view); <bold>B</bold> Spermathecal pore; <bold>C</bold> Spermathecae, right side on intrasegmental 7/8/9 (am = ampulla; dv = diverticulum); <bold>D</bold> Prostate gland; <bold>E</bold> Male pore region (mp = male pore); <bold>F</bold> Intestinal caecum. Scale bars: 50 mm (<bold>A</bold>), 1 mm (<bold>B–F</bold>).</p></caption><graphic xmlns:xlink="http://www.w3.org/1999/xlink" xlink:href="zookeys-805-001-g003.jpg" position="float" orientation="portrait" xlink:type="simple" id="oo_248377.jpg"/></fig><p>Prostomium epilobous. First dorsal pore in 12/13. Setae 42–56 in v, 48–65 in vii, 44–69 in viii and 55 at xxv, no setae between male porophores in xviii; setae distance aa=1–1.2ab, zz=1–2zy. Clitellum annular, xiv–xvi, smooth without setae and dorsal pores. Female pore single, mid-ventral in xiv.</p><p>Spermathecal pores small, lateroventrally paired in 7/8/9 (Fig. <xref ref-type="fig" rid="F3">3B</xref>). No genital markings in the spermathecal region.</p><p>Male pores small, forming vertical lines, paired and discharging directly onto surface of xviii (Fig. <xref ref-type="fig" rid="F3">3E</xref>); copulatory pouches absent; ventral distance between pores approx. 0.02x body circumference. Genital markings absent in the male region.</p><p><italic>Internal characters.</italic> Septa 3/4/5/6/7/8 thick, 8/9 absent, 9/10/11/12/13 thin. Pharyngeal gizzard within viii–x. Last hearts in xiii. Intestine originating at xv; caeca originating at xxii, extending anteriorly to xx, simple (Fig. <xref ref-type="fig" rid="F3">3F</xref>). Oesophageal pouches absent. Typhlosole simple.</p><p>Two pairs of large spermathecae in viii–ix. Spermathecal ampulla oval; duct stout and very short; no nephridia on spermathecal ducts. Diverticulum claviform, much shorter than ampulla, attached to ducts (Fig. <xref ref-type="fig" rid="F3">3C</xref>). No accessory glands.</p><p>Holandric. Testes sacs paired in x–xi, large, separated, ventral, yellowish. Seminal vesicles in xi–xii. Ovaries paired on xiii. Prostate glands racemose, paired in xvii–xix (Fig. <xref ref-type="fig" rid="F3">3D</xref>). Prostatic ducts U–shaped, but invisible from dorsal view because of being hidden under prostate glands. No accessory glands.</p></tp:treatment-sec><tp:treatment-sec sec-type="habitat" id="SECID0ESZAE"><title>Habitat and ecology.</title><p>Specimens were collected in Puncak Jiti, Toro village, South Kulawi sub-district, Sigi district at 1,370 m a.s.l. and near Kalimpa’a Lake, Lore Lindu National Park at 1,600 m a.s.l. This species was found on the surface of soils after rains that contains a lot of leaf litter.</p></tp:treatment-sec><tp:treatment-sec sec-type="remarks" id="SECID0EXZAE"><title>Remarks.</title><p>The new species is totally different from species groups divided by <xref ref-type="bibr" rid="B22">Sims and Easton (1972)</xref> in first spermathecal pores in 7/8 and two thecal segments. The new species is clearly different from all other <italic><tp:taxon-name><tp:taxon-name-part taxon-name-part-type="genus" reg="Pithemera">Pithemera</tp:taxon-name-part></tp:taxon-name></italic> species in its very large size (length <!--PageBreak-->217–340 mm, diameter 13–14 mm at x and 15 mm at xx, segments 120–123), and color of living specimens (dark blue on dorsum, purplish brown around clitellum, and yellowish white on ventrum, color after fixation grayish blue on dorsum and yellowish white on ventrum).</p><p>The new species is somewhat similar to <italic><tp:taxon-name><tp:taxon-name-part taxon-name-part-type="genus" reg="Pithemera">P.</tp:taxon-name-part><tp:taxon-name-part taxon-name-part-type="species" reg="viengthongensis">viengthongensis</tp:taxon-name-part></tp:taxon-name></italic> Hong &amp;James, 2008 from Laos by having spermathecal pores in 7/8/9 and absence of genital markings. However, <italic><tp:taxon-name><tp:taxon-name-part taxon-name-part-type="genus" reg="Pithemera">P.</tp:taxon-name-part><tp:taxon-name-part taxon-name-part-type="species" reg="tadulako">tadulako</tp:taxon-name-part></tp:taxon-name></italic> sp. n. is long (217–340 mm), and has more setae on vii (48–65), spermathecal ampulla being oval, ducts enlarged, short and stout; diverticulum cylindrical, shorter than ampulla. In contrast, <italic><tp:taxon-name><tp:taxon-name-part taxon-name-part-type="genus" reg="Pithemera">P.</tp:taxon-name-part><tp:taxon-name-part taxon-name-part-type="species" reg="viengthongensis">viengthongensis</tp:taxon-name-part></tp:taxon-name></italic> is short (39 mm), has fewer setae on vii (37), spermathecal ampulla being ovate, smooth surface, duct short, thick; diverticulum stalk long and slender, chamber and chili-shaped. Moreover, two species are also distinguished by ventral distance between male porophores (0.02x body circumference in <italic><tp:taxon-name><tp:taxon-name-part taxon-name-part-type="genus" reg="Pithemera">P.</tp:taxon-name-part><tp:taxon-name-part taxon-name-part-type="species" reg="tadulako">tadulako</tp:taxon-name-part></tp:taxon-name></italic> vs. 0.31x in <italic><tp:taxon-name><tp:taxon-name-part taxon-name-part-type="genus" reg="Pithemera">P.</tp:taxon-name-part><tp:taxon-name-part taxon-name-part-type="species" reg="viengthongensis">viengthongensis</tp:taxon-name-part></tp:taxon-name></italic>).</p></tp:treatment-sec><ref-list><ref id="B22"><mixed-citation xmlns:xlink="http://www.w3.org/1999/xlink" xlink:type="simple"><person-group><name name-style="western"><surname>Sims</surname><given-names>RW</given-names></name><name name-style="western"><surname>Easton</surname><given-names>EG</given-names></name></person-group> (<year>1972</year>) <article-title>A numerical revision of the earthworm genus <italic><tp:taxon-name><tp:taxon-name-part taxon-name-part-type="genus">Pheretima</tp:taxon-name-part></tp:taxon-name></italic> auct. (<tp:taxon-name><tp:taxon-name-part taxon-name-part-type="family">Megascolecidae</tp:taxon-name-part></tp:taxon-name>: <tp:taxon-name><tp:taxon-name-part taxon-name-part-type="subclass">Oligochaeta</tp:taxon-name-part></tp:taxon-name>) with the recognition of new genera and an appendix on the earthworms collected by the Royal Society North Borneo Expedition.</article-title><source>Biological Journal of the Linnean Society</source><volume>4</volume>(<issue>3</issue>): <fpage>169</fpage>–<lpage>268</lpage>. <ext-link xlink:type="simple" ext-link-type="doi" xlink:href="10.1111/j.1095-8312.1972.tb00694.x">https://doi.org/10.1111/j.1095-8312.1972.tb00694.x</ext-link></mixed-citation></ref></ref-list></tp:taxon-treatment>
